# Supplementary material for: Identification of a fatty acid metabolism-related gene signature for prognostic prediction and immune microenvironment characterization in diffuse large B-cell lymphoma
Source: Front Oncol. 2026 Apr 10;16:1798939. doi: 10.3389/fonc.2026.1798939 (PMC13106545; doi:10.3389/fonc.2026.1798939)
Supplement: Supplementary file 2 [file Table1.xlsx]

## Sheet: Supplementary Table S1
Table S1. Fatty acid metabolism-related genes (FMGs)
Gene Symbol
AACS
AADAT
AASDH
ABCB11
ABCC1
ABCC4
ABCC9
ABCD1
ABCD2
ABCD3
ABCD4
ABHD1
ABHD12
ABHD2
ABHD3
ABHD5
ABHD6
ACAA1
ACAA2
ACACA
ACACB
ACAD10
ACAD11
ACAD9
ACADL
ACADM
ACADS
ACADSB
ACADVL
ACAT1
ACAT2
ACBD4
ACBD5
ACBD6
ACBD7
ACE
ACLY
ACO2
ACOT1
ACOT11
ACOT12
ACOT13
ACOT2
ACOT4
ACOT6
ACOT7
ACOT8
ACOT9
ACOX1
ACOX2
ACOX3
ACOXL
ACSBG1
ACSBG2
ACSF2
ACSF3
ACSL1
ACSL3
ACSL4
ACSL5
ACSL6
ACSM1
ACSM2A
ACSM2B
ACSM3
ACSM4
ACSM5
ACSM6
ACSS1
ACSS2
ADH1A
ADH1B
ADH1C
ADH4
ADH5
ADH6
ADH7
ADIPOQ
ADIPOR1
ADIPOR2
ADORA1
ADSL
ADTRP
AIG1
AKR1B1
AKR1C1
AKR1C2
AKR1C3
AKR1C4
AKT1
AKT2
ALAD
ALDH1A1
ALDH1B1
ALDH1L2
ALDH2
ALDH3A1
ALDH3A2
ALDH7A1
ALDH9A1
ALDOA
ALKBH7
ALOX12
ALOX12B
ALOX15
ALOX15B
ALOX5
ALOX5AP
ALOXE3
AMACR
ANGPTL3
ANGPTL4
ANKRD23
ANXA1
AOAH
AOC3
APEX1
APOA4
APOA5
APOC1
APOC2
APOC3
APOE
APPL2
AQP7
ASAH1
ASAH2
ATP6V1B1
AUH
AVP
AVPR1A
AVPR1B
AWAT1
BAAT
BCKDHB
BCKDK
BDH2
BDKRB2
BLVRA
BMPR1B
BPHL
BRCA1
C3
CA2
CA4
CA6
CAV1
CBR1
CBR3
CBR4
CD1D
CD36
CD74
CEACAM1
CEL
CES1
CES2
CIDEA
COMT
CPOX
CPT1A
CPT1B
CPT1C
CPT2
CRABP1
CRABP2
CRAT
CROT
CRYL1
CRYZ
CTHRC1
CYGB
CYP1A1
CYP1A2
CYP1B1
CYP2A13
CYP2A6
CYP2A7
CYP2B6
CYP2C18
CYP2C19
CYP2C8
CYP2C9
CYP2D6
CYP2E1
CYP2F1
CYP2J2
CYP2S1
CYP2U1
CYP3A4
CYP4A11
CYP4A22
CYP4B1
CYP4F11
CYP4F12
CYP4F2
CYP4F22
CYP4F3
CYP4F8
CYP4V2
CYP4Z1
CYP7A1
CYP8B1
D2HGDH
DAGLA
DAGLB
DBI
DCAF5
DECR1
DECR2
DEGS1
DGAT1
DGAT2
DHCR24
DLD
DLST
DPEP1
DPEP2
DRD2
DRD3
DRD4
ECH1
ECHDC1
ECHDC2
ECHDC3
ECHS1
ECI1
ECI2
EDN1
EDN2
EHHADH
EIF6
ELOVL1
ELOVL2
ELOVL3
ELOVL4
ELOVL5
ELOVL6
ELOVL7
ENO2
ENO3
ENPP7
EPHX1
EPHX2
EPRS1
ERFE
ERLIN1
ERLIN2
ERP29
ETFA
ETFB
ETFBKMT
ETFDH
FA2H
FAAH
FAAH2
FABP1
FABP12
FABP2
FABP3
FABP4
FABP5
FABP5P3
FABP6
FABP7
FABP9
FADS1
FADS2
FADS2B
FADS3
FADS6
FASN
FH
FIS1
FMO1
FMO2
FMO4
G0S2
GABARAPL1
GAD2
GAPDHS
GCDH
GDF15
GGT1
GGT5
GHSR
GIP
GLUL
GLYATL2
GOT1
GOT2
GPAM
GPAT4
GPD1
GPD2
GPIHBP1
GPX1
GPX2
GPX4
GRHPR
GSTA1
GSTM1
GSTM2
GSTM4
GSTP1
GSTZ1
H2AZ1
HACD1
HACD2
HACD3
HACD4
HACL1
HADH
HADHA
HADHB
HAO1
HAO2
HCCS
HIBCH
HMGCL
HMGCS1
HMGCS2
HPGD
HPGDS
HSD17B10
HSD17B11
HSD17B12
HSD17B3
HSD17B4
HSD17B7
HSD17B8
HSDL2
HSP90AA1
HSPH1
HTD2
IDH1
IDH3B
IDH3G
IDI1
IL1B
IL4I1
ILVBL
INMT
INS
INSIG1
INSIG2
IRS1
IRS2
IVD
KAT2B
KCNJ8
KLHL25
KMT5A
LDHA
LEP
LGALS1
LIAS
LIPA
LIPC
LIPG
LONP2
LPGAT1
LPIN1
LPIN2
LPIN3
LPL
LTA4H
LTC4S
LYN
LYPLA1
LYPLA2
MAOA
MAPK14
MAPKAPK2
MBLAC2
MCAT
MCEE
MDH1
MDH2
ME1
MECR
METAP1
MFSD2A
MGLL
MGST3
MID1IP1
MIF
MIR132
MIR182
MIR185
MIR204
MIR30C1
MIR33A
MIR342
MIR548P
MIR766
MIR96
MIX23
MLXIPL
MLYCD
MMAA
MMUT
MORC2
MSMO1
MTLN
NAAA
NBN
NCAPH2
NCOR1
NDUFAB1
NDUFS6
NFE2L1
NMB
NMUR2
NOS2
NR1H2
NR1H3
NR1H4
NSDHL
NTHL1
NTSR1
NUDT19
NUDT7
NUDT8
OC90
ODC1
OLAH
OSTC
OXSM
OXT
P2RX4
P2RX7
PANK2
PCBD1
PCCA
PCCB
PCK1
PCK2
PCTP
PDHA1
PDHB
PDK1
PDK2
PDK3
PDK4
PECR
PEDS1
PER2
PEX13
PEX2
PEX5
PEX7
PGK1
PHYH
PIBF1
PLA2G10
PLA2G12A
PLA2G12B
PLA2G15
PLA2G1B
PLA2G2A
PLA2G2C
PLA2G2D
PLA2G2E
PLA2G2F
PLA2G3
PLA2G4A
PLA2G4B
PLA2G4C
PLA2G4D
PLA2G4F
PLA2G5
PLA2R1
PLAA
PLIN2
PLIN5
PLP1
PM20D1
PMP2
PNLIP
PNLIPRP1
PNLIPRP2
PNLIPRP3
PNPLA3
PNPLA8
POLD1
PON1
PON2
PON3
POR
PPARA
PPARD
PPARG
PPARGC1A
PPT1
PPT2
PRDX6
PRKAA1
PRKAA2
PRKAB1
PRKAB2
PRKAG1
PRKAG2
PRKAG3
PRKAR2B
PROCA1
PRXL2B
PSME1
PTGDS
PTGES
PTGES2
PTGES3
PTGIS
PTGR1
PTGR2
PTGS1
PTGS2
PTPRG
PTS
QKI
RAP1GDS1
RBP1
RBP2
RBP5
RBP7
RDH11
RDH16
REEP6
REPIN1
RETSAT
RPS6KB1
RXRA
S100A10
SCAP
SCD
SCD5
SCP2
SDHA
SDHC
SDHD
SERINC1
SESN2
SGPL1
SIRT1
SIRT2
SIRT4
SLC22A1
SLC22A11
SLC22A13
SLC22A2
SLC22A5
SLC22A6
SLC22A7
SLC22A8
SLC22A9
SLC25A17
SLC25A20
SLC27A1
SLC27A2
SLC27A3
SLC27A4
SLC27A5
SLC27A6
SLC2A1
SLC43A3
SLC45A3
SLC5A8
SLCO1B1
SLCO2A1
SLCO2B1
SLCO3A1
SLCO4A1
SMS
SNCA
SOX9
SPX
SREBF1
SUCLA2
SUCLG1
SUCLG2
SYK
TBXAS1
TDO2
TECR
TECRL
THBS1
THEM4
THEM5
THNSL2
THRSP
TMEM135
TNFRSF11A
TNFRSF1A
TNFSF11
TNXB
TP53INP2
TPK1
TREX1
TRIB3
TWIST1
TYRP1
TYSND1
UBE2L6
UBR4
UCP2
UCP3
UGDH
UGT1A1
UGT1A10
UGT1A3
UGT1A4
UGT1A6
UGT1A7
UGT1A8
UGT1A9
UROD
UROS
VNN1
WDTC1
XBP1
XIST
YWHAH

## Sheet: Supplementary Table S2
Table S2. Parameter settings for the algorithms
Algorithm	R Package	Tuning Parameters	Parameter Values
Elastic Net (Enet)	glmnet	alpha (mixing parameter)	candidate α values from 0 to 1 in increments of 0.1.
		lambda (regularization parameter)	λ optimized via 10-fold cross-validation in cv.glmnet for each alpha.
Lasso	glmnet	lambda	α=1; λ optimized via 10-fold cross-validation in cv.glmnet.
Ridge	glmnet	lambda	α=0; λ optimized via 10-fold cross-validation in cv.glmnet.
Stepwise Cox	survival	direction mode	candidate directions: "both", "backward", "forward". Model selection based on AIC.
CoxBoost	CoxBoost	penalty (shrinkage)	penalty optimized via optimCoxBoostPenalty (starting penalty=500).
		step number	optimal step selected by 10-fold cross-validation using cv.CoxBoost (maxstepno=500).
Random Survival Forest (RSF)	randomForestSRC	fixed parameters	ntree = 1000, nodesize = 2, splitrule = 'logrank'.
Partial Least Squares Regression for Cox (plsRcox)	plsRcox	number of components (nt)	optimal number of components (1–10) selected via 10-fold cross-validation (cv.plsRcox).
Supervised Principal Components (SuperPC)	superpc	feature threshold	optimal threshold chosen from 20 candidates by 10-fold cross-validation (superpc.cv).
Generalized Boosted Regression Modeling (GBM)	gbm	number of trees (n.trees)	optimal number of trees selected via 10-fold cross-validation: initial model with n.trees = 10000, cv.folds = 10, then the best iteration (which.min(cv.error)) is used to refit the model.
Survival Support Vector Machine (survival-SVM)	survivalsvm	fixed parameters	gamma.mu = 1, opt.meth = "ipop".

## Sheet: Supplementary Table S3
Table S3. Prediction models
Model
Lasso + StepCox [both]
survival-SVM
CoxBoost + survival-SVM
Ridge
Lasso + survival-SVM
SuperPC
CoxBoost + Ridge
Enet [alpha=0.1]
CoxBoost + Enet [alpha=0.1]
Enet [alpha=0.2]
Enet [alpha=0.3]
CoxBoost + Enet [alpha=0.3]
CoxBoost + Enet [alpha=0.2]
Enet [alpha=0.4]
CoxBoost + Enet [alpha=0.4]
Lasso + CoxBoost
Enet [alpha=0.5]
CoxBoost
CoxBoost + Enet [alpha=0.5]
Enet [alpha=0.6]
CoxBoost + Enet [alpha=0.6]
CoxBoost + Enet [alpha=0.7]
CoxBoost + Enet [alpha=0.8]
Enet [alpha=0.8]
Enet [alpha=0.9]
Lasso
Enet [alpha=0.7]
CoxBoost + Enet [alpha=0.9]
CoxBoost + Lasso
Lasso + plsRcox
CoxBoost + plsRcox
CoxBoost + StepCox [forward]
Lasso + StepCox [forward]
RSF + survival-SVM
CoxBoost + SuperPC
StepCox [forward]
plsRcox
RSF + Ridge
RSF + Enet [alpha=0.1]
Lasso + SuperPC
RSF + plsRcox
RSF + StepCox [forward]
RSF + Enet [alpha=0.2]
RSF + Enet [alpha=0.3]
RSF + Enet [alpha=0.6]
RSF + Lasso
RSF + Enet [alpha=0.7]
RSF + Enet [alpha=0.5]
RSF + CoxBoost
RSF + Enet [alpha=0.9]
RSF + Enet [alpha=0.4]
RSF + Enet [alpha=0.8]
RSF + StepCox [both]
RSF + StepCox [backward]
StepCox [both] + Ridge
StepCox [backward] + Ridge
StepCox [both] + plsRcox
StepCox [backward] + plsRcox
StepCox [both] + Enet [alpha=0.9]
StepCox [backward] + Enet [alpha=0.9]
StepCox [both] + Enet [alpha=0.1]
StepCox [backward] + Enet [alpha=0.1]
StepCox [both] + Enet [alpha=0.8]
StepCox [backward] + Enet [alpha=0.8]
StepCox [both] + Enet [alpha=0.2]
StepCox [backward] + Enet [alpha=0.2]
StepCox [both] + Lasso
StepCox [backward] + Lasso
StepCox [both] + Enet [alpha=0.6]
StepCox [backward] + Enet [alpha=0.6]
CoxBoost + GBM
StepCox [both] + Enet [alpha=0.7]
StepCox [backward] + Enet [alpha=0.7]
Lasso + StepCox [backward]
StepCox [both]
StepCox [backward]
CoxBoost + StepCox [both]
CoxBoost + StepCox [backward]
StepCox [both] + Enet [alpha=0.4]
StepCox [backward] + Enet [alpha=0.4]
StepCox [both] + Enet [alpha=0.3]
StepCox [backward] + Enet [alpha=0.3]
StepCox [both] + CoxBoost
StepCox [backward] + CoxBoost
StepCox [both] + Enet [alpha=0.5]
StepCox [backward] + Enet [alpha=0.5]
CoxBoost + RSF
RSF + SuperPC
RSF
Lasso + GBM
RSF + GBM
GBM
StepCox [both] + survival-SVM
StepCox [backward] + survival-SVM
Lasso + RSF
StepCox [both] + GBM
StepCox [backward] + GBM
StepCox [both] + RSF
StepCox [backward] + RSF
StepCox [both] + SuperPC
StepCox [backward] + SuperPC

## Sheet: Supplementary Table S4
Table S4. Primer sequences
Primer	Sequence
hFASN-qPCR-Fwd	AAGGACCTGTCTAGGTTTGATGC
hFASN-qPCR-Rev	TGGCTTCATAGGTGACTTCCA
hCPT1A-qPCR-Fwd	TCCAGTTGGCTTATCGTGGTG
hCPT1A-qPCR-Rev	TCCAGAGTCCGATTGATTTTTGC
hCYP1A1-qPCR-Fwd	TCGGCCACGGAGTTTCTTC
hCYP1A1-qPCR-Rev	GGTCAGCATGTGCCCAATCA
hACTIN-qPCR-Fwd	GTTGCTATCCAGGCTGTGCT
hACTIN-qPCR-Rev	AGGGCATACCCCTCGTAGAT

## Sheet: Supplementary Table S5
Table S5. C-index with its 95% confidence intervals for the prediction models
Models	GSE10846	GSE53786	GSE11318
CoxBoost+Ridge	0.708 (0.662-0.754)	0.711 (0.622-0.801)	0.671 (0.618-0.725)
RSF+Ridge	0.708 (0.662-0.754)	0.703 (0.613-0.793)	0.679 (0.625-0.734)
Ridge	0.705 (0.659-0.750)	0.705 (0.617-0.794)	0.680 (0.626-0.734)
CoxBoost	0.704 (0.657-0.750)	0.708 (0.619-0.798)	0.675 (0.622-0.729)
Enet[alpha=0.2]	0.705 (0.659-0.752)	0.706 (0.617-0.796)	0.673 (0.618-0.728)
RSF+Enet[alpha=0.2]	0.705 (0.659-0.752)	0.706 (0.617-0.796)	0.673 (0.618-0.728)
CoxBoost+Enet[alpha=0.1]	0.708 (0.662-0.755)	0.708 (0.618-0.798)	0.669 (0.615-0.723)
Enet[alpha=0.4]	0.706 (0.659-0.752)	0.706 (0.616-0.796)	0.671 (0.616-0.726)
CoxBoost+Enet[alpha=0.2]	0.708 (0.661-0.754)	0.707 (0.616-0.798)	0.668 (0.614-0.722)
Enet[alpha=0.1]	0.705 (0.659-0.751)	0.705 (0.615-0.794)	0.673 (0.618-0.727)
Enet[alpha=0.3]	0.705 (0.658-0.751)	0.706 (0.615-0.796)	0.671 (0.616-0.726)
CoxBoost+Enet[alpha=0.8]	0.707 (0.661-0.754)	0.707 (0.617-0.797)	0.666 (0.612-0.721)
Lasso+CoxBoost	0.703 (0.655-0.750)	0.707 (0.617-0.798)	0.671 (0.617-0.724)
RSF+CoxBoost	0.702 (0.656-0.748)	0.706 (0.616-0.796)	0.671 (0.618-0.725)
RSF+Enet[alpha=0.5]	0.705 (0.659-0.752)	0.704 (0.614-0.795)	0.670 (0.614-0.725)
Enet[alpha=0.8]	0.704 (0.658-0.751)	0.706 (0.616-0.796)	0.669 (0.614-0.723)
CoxBoost+Enet[alpha=0.3]	0.707 (0.660-0.754)	0.704 (0.614-0.795)	0.666 (0.612-0.721)
RSF+Enet[alpha=0.1]	0.705 (0.660-0.751)	0.701 (0.612-0.791)	0.671 (0.617-0.725)
Enet[alpha=0.9]	0.704 (0.657-0.751)	0.705 (0.615-0.795)	0.668 (0.613-0.723)
RSF+Enet[alpha=0.8]	0.704 (0.657-0.751)	0.705 (0.615-0.795)	0.668 (0.613-0.723)
CoxBoost+Enet[alpha=0.9]	0.706 (0.659-0.753)	0.704 (0.613-0.794)	0.667 (0.613-0.721)
Enet[alpha=0.5]	0.704 (0.657-0.751)	0.703 (0.613-0.794)	0.669 (0.614-0.724)
Lasso	0.704 (0.657-0.751)	0.705 (0.615-0.795)	0.667 (0.612-0.722)
Enet[alpha=0.6]	0.704 (0.657-0.751)	0.703 (0.613-0.794)	0.668 (0.613-0.724)
RSF+Enet[alpha=0.7]	0.704 (0.657-0.751)	0.703 (0.613-0.794)	0.667 (0.612-0.723)
CoxBoost+Enet[alpha=0.6]	0.702 (0.655-0.750)	0.706 (0.615-0.796)	0.665 (0.610-0.721)
Enet[alpha=0.7]	0.703 (0.656-0.750)	0.703 (0.613-0.794)	0.667 (0.611-0.722)
RSF+Enet[alpha=0.9]	0.703 (0.656-0.751)	0.703 (0.612-0.793)	0.666 (0.611-0.722)
RSF+Enet[alpha=0.3]	0.704 (0.658-0.749)	0.702 (0.612-0.792)	0.666 (0.612-0.720)
RSF+Enet[alpha=0.4]	0.704 (0.658-0.749)	0.702 (0.612-0.792)	0.666 (0.612-0.721)
RSF+Enet[alpha=0.6]	0.703 (0.657-0.749)	0.702 (0.612-0.792)	0.664 (0.610-0.719)
StepCox[forward]	0.705 (0.657-0.754)	0.687 (0.594-0.780)	0.677 (0.621-0.733)
CoxBoost+Enet[alpha=0.5]	0.702 (0.654-0.749)	0.703 (0.612-0.794)	0.665 (0.609-0.720)
Lasso+StepCox[forward]	0.702 (0.654-0.750)	0.702 (0.610-0.795)	0.665 (0.607-0.723)
CoxBoost+plsRcox	0.702 (0.656-0.748)	0.705 (0.613-0.797)	0.661 (0.607-0.716)
CoxBoost+StepCox[forward]	0.705 (0.658-0.752)	0.700 (0.609-0.791)	0.663 (0.609-0.718)
CoxBoost+Enet[alpha=0.7]	0.702 (0.654-0.749)	0.702 (0.611-0.793)	0.664 (0.609-0.720)
CoxBoost+Enet[alpha=0.4]	0.700 (0.652-0.748)	0.701 (0.609-0.792)	0.665 (0.609-0.720)
CoxBoost+Lasso	0.701 (0.653-0.749)	0.701 (0.608-0.793)	0.664 (0.608-0.719)
RSF+Lasso	0.702 (0.656-0.748)	0.699 (0.608-0.790)	0.664 (0.609-0.718)
Lasso+plsRcox	0.700 (0.654-0.746)	0.699 (0.608-0.791)	0.665 (0.609-0.720)
RSF+StepCox[forward]	0.706 (0.657-0.755)	0.690 (0.596-0.783)	0.665 (0.607-0.722)
Lasso+SuperPC	0.688 (0.642-0.734)	0.713 (0.632-0.794)	0.654 (0.598-0.710)
StepCox[both]+Ridge	0.696 (0.647-0.744)	0.708 (0.619-0.796)	0.648 (0.593-0.704)
StepCox[backward]+Ridge	0.695 (0.646-0.744)	0.707 (0.618-0.796)	0.648 (0.592-0.703)
StepCox[backward]+Enet[alpha=0.1]	0.695 (0.647-0.744)	0.706 (0.617-0.795)	0.647 (0.592-0.703)
StepCox[backward]+Enet[alpha=0.2]	0.695 (0.646-0.743)	0.707 (0.619-0.795)	0.647 (0.592-0.702)
StepCox[both]+Enet[alpha=0.1]	0.695 (0.646-0.743)	0.707 (0.618-0.795)	0.647 (0.591-0.702)
StepCox[both]+Enet[alpha=0.2]	0.695 (0.647-0.744)	0.706 (0.617-0.795)	0.647 (0.592-0.702)
StepCox[backward]+Enet[alpha=0.3]	0.694 (0.645-0.743)	0.707 (0.619-0.795)	0.646 (0.590-0.701)
StepCox[both]+Enet[alpha=0.5]	0.694 (0.645-0.742)	0.706 (0.617-0.794)	0.646 (0.592-0.701)
StepCox[backward]+Enet[alpha=0.4]	0.694 (0.645-0.742)	0.706 (0.618-0.794)	0.645 (0.590-0.701)
StepCox[both]+Enet[alpha=0.4]	0.694 (0.645-0.743)	0.705 (0.616-0.793)	0.646 (0.591-0.701)
StepCox[backward]+Enet[alpha=0.5]	0.694 (0.645-0.742)	0.703 (0.616-0.791)	0.647 (0.592-0.701)
CoxBoost+StepCox[backward]	0.698 (0.649-0.746)	0.701 (0.609-0.793)	0.645 (0.589-0.701)
StepCox[backward]+CoxBoost	0.693 (0.645-0.742)	0.705 (0.617-0.792)	0.646 (0.591-0.700)
StepCox[both]+Enet[alpha=0.9]	0.693 (0.645-0.742)	0.704 (0.616-0.791)	0.646 (0.592-0.701)
StepCox[backward]+Enet[alpha=0.7]	0.693 (0.645-0.742)	0.703 (0.616-0.791)	0.647 (0.592-0.701)
StepCox[both]+Enet[alpha=0.3]	0.694 (0.645-0.742)	0.703 (0.615-0.791)	0.647 (0.592-0.701)
StepCox[both]+CoxBoost	0.694 (0.645-0.743)	0.703 (0.615-0.791)	0.646 (0.591-0.701)
StepCox[both]+Enet[alpha=0.7]	0.694 (0.645-0.742)	0.703 (0.616-0.790)	0.646 (0.592-0.701)
StepCox[both]+Enet[alpha=0.6]	0.693 (0.645-0.742)	0.703 (0.615-0.790)	0.647 (0.592-0.701)
StepCox[backward]+Enet[alpha=0.6]	0.693 (0.645-0.742)	0.703 (0.615-0.790)	0.647 (0.592-0.701)
StepCox[backward]+Enet[alpha=0.8]	0.693 (0.645-0.742)	0.703 (0.616-0.791)	0.646 (0.591-0.700)
StepCox[both]+Lasso	0.693 (0.644-0.742)	0.703 (0.616-0.790)	0.645 (0.591-0.700)
StepCox[backward]+Lasso	0.692 (0.644-0.741)	0.703 (0.616-0.791)	0.646 (0.591-0.700)
StepCox[both]+Enet[alpha=0.8]	0.693 (0.644-0.741)	0.703 (0.616-0.791)	0.646 (0.591-0.700)
StepCox[backward]+Enet[alpha=0.9]	0.692 (0.644-0.741)	0.702 (0.615-0.790)	0.646 (0.592-0.700)
Lasso+StepCox[both]	0.686 (0.637-0.735)	0.699 (0.610-0.788)	0.653 (0.599-0.707)
RSF+StepCox[both]	0.686 (0.637-0.735)	0.699 (0.610-0.788)	0.653 (0.599-0.707)
Lasso+StepCox[backward]	0.686 (0.637-0.735)	0.699 (0.610-0.788)	0.653 (0.599-0.707)
CoxBoost+StepCox[both]	0.686 (0.637-0.735)	0.699 (0.610-0.788)	0.653 (0.599-0.707)
StepCox[both]	0.692 (0.643-0.740)	0.700 (0.611-0.788)	0.645 (0.592-0.699)
StepCox[backward]	0.692 (0.643-0.740)	0.700 (0.611-0.788)	0.645 (0.592-0.699)
plsRcox	0.695 (0.649-0.742)	0.687 (0.599-0.775)	0.654 (0.596-0.712)
RSF+StepCox[backward]	0.690 (0.643-0.738)	0.691 (0.599-0.783)	0.652 (0.598-0.707)
SuperPC	0.668 (0.619-0.717)	0.706 (0.632-0.780)	0.657 (0.600-0.714)
RSF+SuperPC	0.668 (0.619-0.717)	0.706 (0.632-0.780)	0.657 (0.600-0.714)
StepCox[both]+plsRcox	0.692 (0.643-0.741)	0.706 (0.617-0.796)	0.632 (0.575-0.689)
StepCox[backward]+plsRcox	0.692 (0.643-0.741)	0.706 (0.617-0.796)	0.632 (0.575-0.689)
RSF+plsRcox	0.691 (0.644-0.737)	0.688 (0.596-0.779)	0.643 (0.584-0.702)
CoxBoost+SuperPC	0.677 (0.630-0.723)	0.702 (0.620-0.785)	0.639 (0.583-0.694)
StepCox[both]+SuperPC	0.651 (0.598-0.703)	0.696 (0.615-0.776)	0.648 (0.587-0.710)
StepCox[backward]+SuperPC	0.651 (0.598-0.703)	0.696 (0.615-0.776)	0.648 (0.587-0.710)
RSF+survivalSVM	0.645 (0.593-0.696)	0.655 (0.569-0.742)	0.614 (0.552-0.676)
survivalSVM	0.633 (0.581-0.684)	0.633 (0.543-0.723)	0.592 (0.530-0.655)
Lasso+survivalSVM	0.623 (0.570-0.675)	0.602 (0.507-0.698)	0.571 (0.507-0.635)
StepCox[both]+survivalSVM	0.610 (0.556-0.664)	0.621 (0.522-0.720)	0.562 (0.498-0.626)
StepCox[backward]+survivalSVM	0.610 (0.556-0.664)	0.621 (0.522-0.720)	0.562 (0.498-0.626)
CoxBoost+survivalSVM	0.612 (0.558-0.665)	0.595 (0.499-0.691)	0.549 (0.483-0.616)
Lasso+GBM	0.507 (0.490-0.523)	0.524 (0.482-0.565)	0.509 (0.489-0.529)
RSF	0.489 (0.458-0.520)	0.538 (0.481-0.595)	0.509 (0.475-0.542)
StepCox[both]+GBM	0.505 (0.488-0.522)	0.518 (0.475-0.561)	0.509 (0.489-0.529)
StepCox[backward]+GBM	0.508 (0.491-0.525)	0.518 (0.475-0.562)	0.505 (0.486-0.525)
GBM	0.500 (0.483-0.516)	0.524 (0.482-0.565)	0.505 (0.486-0.525)
StepCox[both]+RSF	0.506 (0.479-0.533)	0.520 (0.473-0.567)	0.499 (0.472-0.527)
CoxBoost+RSF	0.491 (0.463-0.518)	0.529 (0.479-0.579)	0.499 (0.472-0.527)
Lasso+RSF	0.491 (0.463-0.518)	0.528 (0.478-0.578)	0.499 (0.472-0.527)
StepCox[backward]+RSF	0.494 (0.468-0.521)	0.521 (0.473-0.568)	0.499 (0.472-0.527)
RSF+GBM	0.508 (0.496-0.519)	0.500 (0.500-0.500)	0.502 (0.488-0.516)
CoxBoost+GBM	0.503 (0.486-0.521)	0.485 (0.440-0.530)	0.505 (0.486-0.525)
